# Supplementary material for: Proteomic Analysis of the Role of the Adenylyl Cyclase–cAMP Pathway in Red Blood Cell Mechanical Responses
Source: Cells. 2022 Apr 6;11(7):1250. doi: 10.3390/cells11071250 (PMC8997765; doi:10.3390/cells11071250)
Supplement: Supplementary file 1 [file cells-11-01250-s001.zip]

Archive with 4 entries (4 files):
- Supplementary Figure S1.tif
- Supplementary Figure S2.tif
- Supplementary Figure S3.jpg
- Supplementary Table S1.pdf
